# Supplementary material for: Phase Fraction Estimation in Multicomponent Alloy from EDS Measurement Data
Source: Materials (Basel). 2024 May 14;17(10):2322. doi: 10.3390/ma17102322 (PMC11122778; doi:10.3390/ma17102322)
Supplement: Supplementary file 1 [file materials-17-02322-s001.zip]

Archive with 1 entries (1 files):
- materials-2926249-supplementary.pdf
